# Supplementary material for: Functional Role of AKNA: A Scoping Review
Source: Biomolecules. 2021 Nov 17;11(11):1709. doi: 10.3390/biom11111709 (PMC8615511; doi:10.3390/biom11111709)
Supplement: Supplementary file 1 [file biomolecules-11-01709-s001.zip]

Archive with 1 entries (1 files):
- biomolecules-1444496-supplementary.pdf
